# Supplementary material for: Genetic Characterization and Population Structure of Mozambique’s Sesame (Sesamum indicum L.) Accessions Using DArTseq-Derived SNP Markers
Source: Genes (Basel). 2026 Apr 29;17(5):528. doi: 10.3390/genes17050528 (PMC13205522; doi:10.3390/genes17050528)
Supplement: Supplementary file 1 [file genes-17-00528-s001.zip]

Archive with 1 entries (1 files):
- genes-4273168-supplementary.pdf
